# Supplementary material for: Time-Varying Effect of Hybrid Immunity on the Risk of Breakthrough Infection after Booster Dose of mRNA COVID-19 Vaccine: The MOSAICO Study
Source: Vaccines (Basel). 2022 Aug 19;10(8):1353. doi: 10.3390/vaccines10081353 (PMC9413553; doi:10.3390/vaccines10081353)
Supplement: Supplementary file 1 [file vaccines-10-01353-s001.zip]

Archive with 1 entries (1 files):
- vaccines-1851797-supplementary.pdf
